# Supplementary material for: Elucidation of the Gemcitabine Transporters of Escherichia coli K-12 and Gamma-Proteobacteria Linked to Gemcitabine-Related Chemoresistance
Source: Int J Mol Sci. 2024 Jun 27;25(13):7012. doi: 10.3390/ijms25137012 (PMC11241209; doi:10.3390/ijms25137012)
Supplement: Supplementary file 1 [file ijms-25-07012-s001.zip]

Archive with 12 entries (12 files):
- 1. Supplementary material to IJMS-Frillingos K-12.pdf
- Figure S1.png
- Figure S2.png
- Figure S3.png
- Figure S4.png
- Figure S5.png
- Figure S6.png
- Figure S7.png
- Figure S8.png
- Table S1.xlsx
- Table S2.xlsx
- Table S3.png
