# Supplementary material for: Elucidation of the Gemcitabine Transporters of Escherichia coli K-12 and Gamma-Proteobacteria Linked to Gemcitabine-Related Chemoresistance
Source: Int J Mol Sci. 2024 Jun 27;25(13):7012. doi: 10.3390/ijms25137012 (PMC11241209; doi:10.3390/ijms25137012)
Supplement: Supplementary file 1 [file ijms-25-07012-s001.zip › Table S1.xlsx]

## Sheet: Klebsiella pneumoniae CNTs-NHSs
	K. pneumoniae genomes (IMG/M JGI, Feb. 2022)	CNTs	NHSs	KpNupC	KpNupC2	KpvcCNT	KpNupG	Kp-Yeg-1
	Klebsiella pneumoniae 1756 : Ga0175932_11	3	2	✓	✓	✓	✓	✓
	Klebsiella pneumoniae 23 : Ga0175444_14	3	2	✓	✓	✓	✓	✓
	Ga0337948_01 : Klebsiella pneumoniae MSB1_8A-sc-2280397	3	2	✓	✓	✓	✓	✓
	Ga0335676_01 : Klebsiella pneumoniae 1050	3	2	✓	✓	✓	✓	✓
	Klebsiella pneumoniae 11 : Ga0175443_11	3	2	✓	✓	✓	✓	✓
	Ga0399754_01 : Klebsiella pneumoniae 11492	3	2	✓	✓	✓	✓	✓
	Klebsiella pneumoniae 1158 : Ga0069488_11	3	2	✓	✓	✓	✓	✓
	Klebsiella pneumoniae 13004 : Ga0125049_11	3	2	✓	✓	✓	✓	✓
	Ga0349373_01 : Klebsiella pneumoniae 16_GR_13	3	2	✓	✓	✓	✓	✓
	Ga0398314_01 : Klebsiella pneumoniae 2-1	3	2	✓	✓	✓	✓	✓
	Ga0349685_01 : Klebsiella pneumoniae 203	3	2	✓	✓	✓	✓	✓
	Ga0372786_01 : Klebsiella pneumoniae 2_GR_12	3	2	✓	✓	✓	✓	✓
	Klebsiella pneumoniae 2N3 : Ga0263570_11	3	2	✓	✓	✓	✓	✓
	Klebsiella pneumoniae 30660/NJST258_1 : CP006923	3	2	✓	✓	✓	✓	✓
	Klebsiella pneumoniae 30684/NJST258_2 : CP006918	3	2	✓	✓	✓	✓	✓
	Klebsiella pneumoniae 32192 : Ga0133295_12	3	2	✓	✓	✓	✓	✓
	Klebsiella pneumoniae 34618 : Ga0133264_11	3	2	✓	✓	✓	✓	✓
	Ga0263851_01 : Klebsiella pneumoniae 459	3	2	✓	✓	✓	✓	✓
	Ga0248241_01 : Klebsiella pneumoniae 500_1420	3	2	✓	✓	✓	✓	✓
	Ga0346542_01 : Klebsiella pneumoniae 616	3	2	✓	✓	✓	✓	✓
	Ga0349466_01 : Klebsiella pneumoniae 675920/human	3	2	✓	✓	✓	✓	✓
	Ga0226054_01 : Klebsiella pneumoniae 704SK6	3	2	✓	✓	✓	✓	✓
	Ga0198407_01 : Klebsiella pneumoniae 825795-1	3	2	✓	✓	✓	✓	✓
	Klebsiella pneumoniae AATZP : Ga0133503_11	3	2	✓	✓	✓	✓	✓
	Ga0398944_01 : Klebsiella pneumoniae ABFPV	3	2	✓	✓	✓	✓	✓
	Ga0349452_01 : Klebsiella pneumoniae AR376	3	2	✓	✓	✓	✓	✓
	Klebsiella pneumoniae AR_0049 : Ga0175768_13	3	2	✓	✓	✓	✓	✓
	Ga0349556_01 : Klebsiella pneumoniae AR_0087	3	2	✓	✓	✓	✓	✓
	Ga0226251_01 : Klebsiella pneumoniae AR_0107	3	2	✓	✓	✓	✓	✓
	Ga0226360_01 : Klebsiella pneumoniae AR_0129	3	2	✓	✓	✓	✓	✓
	Ga0226155_01 : Klebsiella pneumoniae AR_0138	3	2	✓	✓	✓	✓	✓
	Ga0226546_01 : Klebsiella pneumoniae AR_0139	3	2	✓	✓	✓	✓	✓
	Ga0349383_01 : Klebsiella pneumoniae AR_0141	3	2	✓	✓	✓	✓	✓
	Ga0226548_01 : Klebsiella pneumoniae AR_0143	3	2	✓	✓	✓	✓	✓
	Ga0226551_01 : Klebsiella pneumoniae AR_0152	3	2	✓	✓	✓	✓	✓
	Ga0302709_01 : Klebsiella pneumoniae AR_0153	3	2	✓	✓	✓	✓	✓
	Ga0272323_01 : Klebsiella pneumoniae AR_0361	3	2	✓	✓	✓	✓	✓
	Ga0272274_01 : Klebsiella pneumoniae AR_0363	3	2	✓	✓	✓	✓	✓
	Ga0349396_01 : Klebsiella pneumoniae AR_362	3	2	✓	✓	✓	✓	✓
	Klebsiella pneumoniae ATCC 35657 : Ga0175112_12	3	2	✓	✓	✓	✓	✓
	Ga0264181_01 : Klebsiella pneumoniae AUSMDU00008119	3	2	✓	✓	✓	✓	✓
	Ga0398595_01 : Klebsiella pneumoniae BA1559	3	2	✓	✓	✓	✓	✓
	Ga0399068_01 : Klebsiella pneumoniae BA34918	3	2	✓	✓	✓	✓	✓
	Ga0226461_01 : Klebsiella pneumoniae BIC-1	3	2	✓	✓	✓	✓	✓
	Ga0198521_01 : Klebsiella pneumoniae BK13043	3	2	✓	✓	✓	✓	✓
	Klebsiella pneumoniae blaNDM-1 : Ga0057433_gi672600155.1	3	2	✓	✓	✓	✓	✓
	Klebsiella pneumoniae BR : Ga0174778_12	3	2	✓	✓	✓	✓	✓
	Klebsiella pneumoniae CAV1016 : Ga0175285_13	3	2	✓	✓	✓	✓	✓
	Klebsiella pneumoniae CAV1042 : Ga0174773_14	3	2	✓	✓	✓	✓	✓
	Klebsiella pneumoniae CAV1193 : Ga0175441_13	3	2	✓	✓	✓	✓	✓
	Klebsiella pneumoniae CAV1344 : Ga0174937_11	3	2	✓	✓	✓	✓	✓
	Klebsiella pneumoniae CAV1392 : Ga0174936_12	3	2	✓	✓	✓	✓	✓
	Klebsiella pneumoniae CAV1453 : Ga0175929_13	3	2	✓	✓	✓	✓	✓
	Klebsiella pneumoniae CAV1596 : Ga0175440_11	3	2	✓	✓	✓	✓	✓
	Ga0337877_01 : Klebsiella pneumoniae CCUG 70742	3	2	✓	✓	✓	✓	✓
	Klebsiella pneumoniae CG43 : CP006648	3	2	✓	✓	✓	✓	✓
	Klebsiella pneumoniae CIP 52.145 : Ga0072479_11	3	2	✓	✓	✓	✓	✓
	Klebsiella pneumoniae CN1 : Ga0175615_11	3	2	✓	✓	✓	✓	✓
	Ga0398514_01 : Klebsiella pneumoniae cr-hvkp3	3	2	✓	✓	✓	✓	✓
	Klebsiella pneumoniae CR14 : Ga0175934_12	3	2	✓	✓	✓	✓	✓
	Ga0399707_01 : Klebsiella pneumoniae CRKP I	3	2	✓	✓	✓	✓	✓
	Ga0264057_01 : Klebsiella pneumoniae CRKP-1215	3	2	✓	✓	✓	✓	✓
	Klebsiella pneumoniae DHQP1002001 : Ga0175282_11	3	2	✓	✓	✓	✓	✓
	Klebsiella pneumoniae ED2 : Ga0175616_11	3	2	✓	✓	✓	✓	✓
	Klebsiella pneumoniae ED23 : Ga0174772_12	3	2	✓	✓	✓	✓	✓
	Ga0399480_01 : Klebsiella pneumoniae ERS2605191	3	2	✓	✓	✓	✓	✓
	Ga0399438_01 : Klebsiella pneumoniae F5	3	2	✓	✓	✓	✓	✓
	Ga0397838_01 : Klebsiella pneumoniae F93-1	3	2	✓	✓	✓	✓	✓
	Ga0398775_01 : Klebsiella pneumoniae F93-2	3	2	✓	✓	✓	✓	✓
	Ga0263948_01 : Klebsiella pneumoniae FDAARGOS_439	3	2	✓	✓	✓	✓	✓
	Ga0263523_01 : Klebsiella pneumoniae FDAARGOS_440	3	2	✓	✓	✓	✓	✓
	Ga0263727_01 : Klebsiella pneumoniae FDAARGOS_443	3	2	✓	✓	✓	✓	✓
	Ga0263465_01 : Klebsiella pneumoniae FDAARGOS_445	3	2	✓	✓	✓	✓	✓
	Ga0350202_01 : Klebsiella pneumoniae FDAARGOS_531	3	2	✓	✓	✓	✓	✓
	Klebsiella pneumoniae HK787 : Ga0077926_11	3	2	✓	✓	✓	✓	✓
	Ga0263467_01 : Klebsiella pneumoniae INF059	3	2	✓	✓	✓	✓	✓
	Ga0337910_01 : Klebsiella pneumoniae INF116-sc-2279924	3	2	✓	✓	✓	✓	✓
	Ga0337876_01 : Klebsiella pneumoniae INF125-sc-2279943	3	2	✓	✓	✓	✓	✓
	Ga0264176_01 : Klebsiella pneumoniae INF163	3	2	✓	✓	✓	✓	✓
	Ga0337841_01 : Klebsiella pneumoniae INF206-sc-2280074	3	2	✓	✓	✓	✓	✓
	Ga0264170_01 : Klebsiella pneumoniae INF249	3	2	✓	✓	✓	✓	✓
	Ga0263343_01 : Klebsiella pneumoniae INF274	3	2	✓	✓	✓	✓	✓
	Ga0263623_01 : Klebsiella pneumoniae INF278	3	2	✓	✓	✓	✓	✓
	Ga0264175_01 : Klebsiella pneumoniae INF322	3	2	✓	✓	✓	✓	✓
	Klebsiella pneumoniae J1 : Ga0125159_11	3	2	✓	✓	✓	✓	✓
	Klebsiella pneumoniae JM45 : CP006656	3	2	✓	✓	✓	✓	✓
	Klebsiella pneumoniae KCTC 2242: CP002910	3	2	✓	✓	✓	✓	✓
	Ga0397993_01 : Klebsiella pneumoniae KP18-29	3	2	✓	✓	✓	✓	✓
	Klebsiella pneumoniae KP36 : Ga0175617_14	3	2	✓	✓	✓	✓	✓
	Klebsiella pneumoniae KP5 : Ga0175937_15	3	2	✓	✓	✓	✓	✓
	Ga0302507_01 : Klebsiella pneumoniae Kp589	3	2	✓	✓	✓	✓	✓
	Klebsiella pneumoniae KP617 : Ga0125043_11	3	2	✓	✓	✓	✓	✓
	Ga0198328_01 : Klebsiella pneumoniae kp757	3	2	✓	✓	✓	✓	✓
	Klebsiella pneumoniae Kp_Goe_121641 : Ga0174777_13	3	2	✓	✓	✓	✓	✓
	Klebsiella pneumoniae Kp_Goe_149473 : Ga0174932_13	3	2	✓	✓	✓	✓	✓
	Klebsiella pneumoniae Kp_Goe_149832 : Ga0174935_16	3	2	✓	✓	✓	✓	✓
	Klebsiella pneumoniae Kp_Goe_152021 : Ga0174933_14	3	2	✓	✓	✓	✓	✓
	Klebsiella pneumoniae Kp_Goe_33208 : Ga0175931_13	3	2	✓	✓	✓	✓	✓
	Klebsiella pneumoniae Kp_Goe_39795 : Ga0175930_15	3	2	✓	✓	✓	✓	✓
	Klebsiella pneumoniae Kp_Goe_62629 : Ga0175612_13	3	2	✓	✓	✓	✓	✓
	Klebsiella pneumoniae Kp_Goe_71070 : Ga0175439_14	3	2	✓	✓	✓	✓	✓
	Klebsiella pneumoniae Kp_Goe_821588 : Ga0174776_11	3	2	✓	✓	✓	✓	✓
	Klebsiella pneumoniae Kp_Goe_822579 : Ga0175114_16	3	2	✓	✓	✓	✓	✓
	Klebsiella pneumoniae Kp_Goe_822917 : Ga0175281_18	3	2	✓	✓	✓	✓	✓
	Klebsiella pneumoniae Kp_Goe_827024 : Ga0174774_15	3	2	✓	✓	✓	✓	✓
	Klebsiella pneumoniae Kp_Goe_827026 : Ga0174775_16	3	2	✓	✓	✓	✓	✓
	Klebsiella pneumoniae KP_Goe_828304 : Ga0175614_15	3	2	✓	✓	✓	✓	✓
	Ga0397719_01 : Klebsiella pneumoniae KP_NORM_BLD_2014_104014	3	2	✓	✓	✓	✓	✓
	Klebsiella pneumoniae KPC-3 : Ga0175283_14	3	2	✓	✓	✓	✓	✓
	Klebsiella pneumoniae KpN01 : Ga0125216_11	3	2	✓	✓	✓	✓	✓
	Ga0248141_01 : Klebsiella pneumoniae KpN06	3	2	✓	✓	✓	✓	✓
	Ga0399170_01 : Klebsiella pneumoniae KPN1343	3	2	✓	✓	✓	✓	✓
	Klebsiella pneumoniae Kpn223 : Ga0174779_12	3	2	✓	✓	✓	✓	✓
	Ga0198629_01 : Klebsiella pneumoniae KPN528	3	2	✓	✓	✓	✓	✓
	Ga0263350_01 : Klebsiella pneumoniae KSB1_10J	3	2	✓	✓	✓	✓	✓
	Ga0263849_01 : Klebsiella pneumoniae KSB1_4E	3	2	✓	✓	✓	✓	✓
	Ga0337913_01 : Klebsiella pneumoniae KSB1_7F	3	2	✓	✓	✓	✓	✓
	Ga0263519_01 : Klebsiella pneumoniae KSB1_7J	3	2	✓	✓	✓	✓	✓
	Ga0263620_01 : Klebsiella pneumoniae KSB1_9D	3	2	✓	✓	✓	✓	✓
	Ga0399101_01 : Klebsiella pneumoniae L201	3	2	✓	✓	✓	✓	✓
	Ga0395621_01 : Klebsiella pneumoniae L388	3	2	✓	✓	✓	✓	✓
	Ga0258526_01 : Klebsiella pneumoniae LS355	3	2	✓	✓	✓	✓	✓
	Ga0258337_01 : Klebsiella pneumoniae LS357	3	2	✓	✓	✓	✓	✓
	Klebsiella pneumoniae MS6671 : Ga0125094_15	3	2	✓	✓	✓	✓	✓
	Ga0263635_01 : Klebsiella pneumoniae NR5632	3	2	✓	✓	✓	✓	✓
	Klebsiella pneumoniae NTUH-K2044: NC_012731	3	2	✓	✓	✓	✓	✓
	Klebsiella pneumoniae NY9 : Ga0175933_14	3	2	✓	✓	✓	✓	✓
	Klebsiella pneumoniae PMK1 : Ga0133262_15	3	2	✓	✓	✓	✓	✓
	Ga0397982_01 : Klebsiella pneumoniae pneumoniae	3	2	✓	✓	✓	✓	✓
	Klebsiella pneumoniae pneumoniae 1084 : CP003785	3	2	✓	✓	✓	✓	✓
	Ga0335603_01 : Klebsiella pneumoniae pneumoniae 11219	3	2	✓	✓	✓	✓	✓
	Ga0335657_01 : Klebsiella pneumoniae pneumoniae 12208	3	2	✓	✓	✓	✓	✓
	Klebsiella pneumoniae pneumoniae 234-12 null replaces 81688 : Ga0111286_11	3	2	✓	✓	✓	✓	✓
	Klebsiella pneumoniae VK055 : Ga0057438_gi674133359.1	3	2	✓	✓	✓	✓	✓
	Ga0399403_01 : Klebsiella pneumoniae pneumoniae CCRI-21711	3	2	✓	✓	✓	✓	✓
	Ga0272142_01 : Klebsiella pneumoniae pneumoniae GD4	3	2	✓	✓	✓	✓	✓
	Klebsiella pneumoniae pneumoniae HKUOPLC : Ga0123793_11	3	2	✓	✓	✓	✓	✓
	Klebsiella pneumoniae pneumoniae HS11286 : CP003200	3	2	✓	✓	✓	✓	✓
	Ga0337945_01 : Klebsiella pneumoniae pneumoniae KC-Pl-HB1	3	2	✓	✓	✓	✓	✓
	Klebsiella pneumoniae pneumoniae Kp13 : CP003999	3	2	✓	✓	✓	✓	✓
	Ga0248329_01 : Klebsiella pneumoniae pneumoniae KPNIH10	3	2	✓	✓	✓	✓	✓
	Klebsiella pneumoniae pneumoniae KPNIH24 : CP008797	3	2	✓	✓	✓	✓	✓
	Klebsiella pneumoniae pneumoniae KPNIH27 : CP007731	3	2	✓	✓	✓	✓	✓
	Klebsiella pneumoniae pneumoniae KPNIH28 : CP008831	3	2	✓	✓	✓	✓	✓
	Klebsiella pneumoniae pneumoniae KPNIH29 : Ga0069457_13	3	2	✓	✓	✓	✓	✓
	Klebsiella pneumoniae pneumoniae KPNIH30 : Ga0069369_14	3	2	✓	✓	✓	✓	✓
	Klebsiella pneumoniae pneumoniae KPNIH31 : Ga0069370_12	3	2	✓	✓	✓	✓	✓
	Klebsiella pneumoniae pneumoniae KPNIH32 : Ga0069364_11	3	2	✓	✓	✓	✓	✓
	Klebsiella pneumoniae pneumoniae KPNIH33 : Ga0069455_12	3	2	✓	✓	✓	✓	✓
	Klebsiella pneumoniae subsp. pneumoniae MGH 78578: NC_009648	3	2	✓	✓	✓	✓	✓
	Klebsiella pneumoniae pneumoniae NUHL24835 : Ga0133446_11	3	2	✓	✓	✓	✓	✓
	Klebsiella pneumoniae pneumoniae PittNDM01 : CP006798	3	2	✓	✓	✓	✓	✓
	Ga0397650_01 : Klebsiella pneumoniae pneumoniae R210-2	3	2	✓	✓	✓	✓	✓
	Klebsiella pneumoniae pneumoniae RJF293 : Ga0175935_12	3	2	✓	✓	✓	✓	✓
	Ga0346574_01 : Klebsiella pneumoniae pneumoniae SC-7	3	2	✓	✓	✓	✓	✓
	Ga0272405_01 : Klebsiella pneumoniae pneumoniae SCKP020046	3	2	✓	✓	✓	✓	✓
	Ga0307769_01 : Klebsiella pneumoniae pneumoniae SCKP020079	3	2	✓	✓	✓	✓	✓
	Ga0272408_01 : Klebsiella pneumoniae pneumoniae SCKP020143	3	2	✓	✓	✓	✓	✓
	Ga0307770_01 : Klebsiella pneumoniae pneumoniae SCKP040074	3	2	✓	✓	✓	✓	✓
	Ga0248418_01 : Klebsiella pneumoniae pneumoniae ST101:960186733	3	2	✓	✓	✓	✓	✓
	Klebsiella pneumoniae pneumoniae TGH10 : Ga0123706_11	3	2	✓	✓	✓	✓	✓
	Klebsiella pneumoniae pneumoniae TGH13 : Ga0175113_11	3	2	✓	✓	✓	✓	✓
	Klebsiella pneumoniae pneumoniae TGH8 : Ga0123645_11	3	2	✓	✓	✓	✓	✓
	Ga0263521_01 : Klebsiella pneumoniae QS17-0161	3	2	✓	✓	✓	✓	✓
	Ga0397946_01 : Klebsiella pneumoniae R1701	3	2	✓	✓	✓	✓	✓
	Ga0226549_01 : Klebsiella pneumoniae RH201207	3	2	✓	✓	✓	✓	✓
	Klebsiella pneumoniae rhinoscleromatis SB3432 : FO203501	3	2	✓	✓	✓	✓	✓
	Klebsiella pneumoniae RYC492 : APGM01000001	3	2	✓	✓	✓	✓	✓
	Ga0397935_01 : Klebsiella pneumoniae S12	3	2	✓	✓	✓	✓	✓
	Klebsiella pneumoniae SKGH01 : Ga0133431_13	3	2	✓	✓	✓	✓	✓
	Ga0346782_01 : Klebsiella pneumoniae ST307PT01	3	2	✓	✓	✓	✓	✓
	Ga0346618_01 : Klebsiella pneumoniae ST307PT04	3	2	✓	✓	✓	✓	✓
	Klebsiella pneumoniae SWU01 : Ga0175613_11	3	2	✓	✓	✓	✓	✓
	Ga0398483_01 : Klebsiella pneumoniae T4	3	2	✓	✓	✓	✓	✓
	Klebsiella pneumoniae TH1 : Ga0174780_13	3	2	✓	✓	✓	✓	✓
	Klebsiella pneumoniae U25 : Ga0125233_11	3	2	✓	✓	✓	✓	✓
	Klebsiella pneumoniae UCLAOXA232KP-Pt1 : Ga0174781_17	3	2	✓	✓	✓	✓	✓
	Klebsiella pneumoniae UCLAOXA232KP-PtX : Ga0175284_15	3	2	✓	✓	✓	✓	✓
	Ga0172988_01 : Klebsiella pneumoniae UCLAOXA232KP_Pt0	3	2	✓	✓	✓	✓	✓
	Ga0248344_01 : Klebsiella pneumoniae UHKPC07	3	2	✓	✓	✓	✓	✓
	Klebsiella pneumoniae W14 : Ga0133290_13	3	2	✓	✓	✓	✓	✓
	Ga0349567_01 : Klebsiella pneumoniae WCHKP015625	3	2	✓	✓	✓	✓	✓
	Ga0392886_01 : Klebsiella pneumoniae WCHKP020098	3	2	✓	✓	✓	✓	✓
	Ga0272411_01 : Klebsiella pneumoniae WCHKP13F2	3	2	✓	✓	✓	✓	✓
	Ga0272404_01 : Klebsiella pneumoniae WCHKP7E2	3	2	✓	✓	✓	✓	✓
	Ga0248138_01 : Klebsiella pneumoniae yzusk-4	3	2	✓	✓	✓	✓	✓
	Ga0398552_01 : Klebsiella pneumoniae ZYST1	3	2	✓	✓	✓	✓	✓
	Ga0272365_01 : Klebsiella pneumoniae KPNIH50	3	2	✓	✓	✓	✓	✓
	Klebsiella pneumoniae KPNIH36 : Ga0175936_14	3	2	✓	✓	✓	✓	✓
	Klebsiella pneumoniae KPNIH39 : Ga0175442_13	3	2	✓	✓	✓	✓	✓
	Ga0349496_01 : Klebsiella pneumoniae AR_0079	3	1	✓	✓	✓	✓
	Ga0263728_01 : Klebsiella pneumoniae AUSMDU00003562	3	1	✓	✓	✓	✓
	Klebsiella pneumoniae CAV1217 : Ga0174934_11	3	1	✓	✓	✓	✓
	Klebsiella pneumoniae CAV1417 : Ga0174931_15	3	1	✓	✓	✓	✓
	Ga0399187_01 : Klebsiella pneumoniae Kp33	3	1	✓	✓	✓	✓
	Klebsiella pneumoniae Kp_Goe_154414 : Ga0175767_15	3	1	✓	✓	✓	✓
	Ga0374101_01 : Klebsiella pneumoniae KPNIH45	3	1	✓	✓	✓	✓
	Klebsiella pneumoniae MNCRE53 : Ga0175286_12	3	1	✓	✓	✓	✓
	Klebsiella pneumoniae MNCRE69 : Ga0175770_15	3	1	✓	✓	✓	✓
	Klebsiella pneumoniae MNCRE78 : Ga0174938_11	3	1	✓	✓	✓	✓
	Klebsiella pneumoniae pneumoniae ST2017:950142398 : Ga0122342_1051	3	0	✓	✓	✓
	Ga0397720_01 : Klebsiella pneumoniae F132	2	2	✓		✓	✓	✓
	Klebsiella pneumoniae Kpn555 : Ga0175769_14	2	2	✓		✓	✓	✓
	Klebsiella pneumoniae pneumoniae KP5-1 : CP008700	2	2	✓		✓	✓	✓
	Klebsiella pneumoniae YH43 : Ga0123817_11	2	2	✓		✓	✓	✓
	Ga0264207_01 : Klebsiella pneumoniae pneumoniae KpvK54	1	1	✓			✓
	Klebsiella pneumoniae ATCC BAA-2146 : G138DRAFT_APNN01000162_1.162	1	0	✓
	Klebsiella pneumoniae ATCC BAA-2146 : G138DRAFT_APNN01000323_1.323	1	0	✓
	Klebsiella pneumoniae ATCC BAA-2146 : G138DRAFT_APNN01000072_1.72	1	0	✓
	Klebsiella pneumoniae DMC1097 : ARSA01000025	1	0	✓
	Klebsiella pneumoniae DMC1097 : ARSA01000153	1	0	✓
	Klebsiella pneumoniae DMC1097 : ARSA01000162	1	0	✓
	Klebsiella pneumoniae pneumoniae KPNIH1 : AJZU01000004	1	0	✓
	Klebsiella pneumoniae pneumoniae KPNIH1 : AJZU01000007	1	0	✓
	Klebsiella pneumoniae pneumoniae KPNIH1 : AJZU01000001	1	0	✓
	Klebsiella pneumoniae UHKPC33 : ARSD01000085	1	0	✓
	Klebsiella pneumoniae UHKPC33 : ARSD01000088	1	0	✓
	Klebsiella pneumoniae UHKPC33 : ARSD01000175	1	0	✓
	Klebsiella pneumoniae WCHKP1845 : Ga0269260_1011	1	0	✓
	Klebsiella pneumoniae WCHKP1845 : Ga0269260_1010	1	0	✓
	Klebsiella pneumoniae WCHKP1845 : Ga0269260_1002	1	0	✓
	Klebsiella pneumoniae ATCC BAA-2146 : G138DRAFT_APNN01000296_1.296	0	2				✓	✓
	Klebsiella pneumoniae 342: NC_011283	0	2				✓	✓
	Klebsiella pneumoniae DMC1097 : ARSA01000160	0	1				✓
	Klebsiella pneumoniae DMC1097 : ARSA01000163	0	1				✓
	Klebsiella pneumoniae pneumoniae KPNIH1 : AJZU01000017	0	1				✓
	Klebsiella pneumoniae pneumoniae KPNIH1 : AJZU01000016	0	1				✓
	Klebsiella pneumoniae pneumoniae ST2017:950142398 : Ga0122342_1009	0	1				✓
	Klebsiella pneumoniae pneumoniae ST2017:950142398 : Ga0122342_1021	0	1				✓
	Klebsiella pneumoniae UHKPC33 : ARSD01000050	0	1				✓
	Klebsiella pneumoniae UHKPC33 : ARSD01000174	0	1				✓
	Klebsiella pneumoniae WCHKP1845 : Ga0269260_1008	0	1				✓
	Klebsiella pneumoniae WCHKP1845 : Ga0269260_1003	0	1				✓
		CNTs	NHSs	KpNupC	KpNupC2	KpvcCNT	KpNupG	Kp-Yeg-1
	Designations of the homologs are based on their phylogenetic distribution

## Sheet: Cirobacter freudii CNTs-NHSs
	C. freundii genomes (IMG/M JGI, Feb. 2022)	CNTs	NHSs	CfNupC	CfPsuT	CfNupG	CfXapB	CfYegT	Cf-Yeg-x	Cf-Yeg-1
	Ga0226018_01 : Citrobacter freundii 705SK3	2	5	✓	✓	✓	✓	✓	✓	✓
	Citrobacter freundii CAV1321 : Ga0175348_109	2	5	✓	✓	✓	✓	✓	✓	✓
	Citrobacter freundii CAV1741 : Ga0174859_14	2	5	✓	✓	✓	✓	✓	✓	✓
	Ga0399123_01 : Citrobacter freundii CAV1857	2	5	✓	✓	✓	✓	✓	✓	✓
	Ga0398596_01 : Citrobacter freundii ERS2650694	2	5	✓	✓	✓	✓	✓	✓	✓
	Ga0480095_01 : Citrobacter freundii N18-04078	2	5	✓	✓	✓	✓	✓	✓	✓
	Ga0479994_01 : Citrobacter freundii N18-04085	2	5	✓	✓	✓	✓	✓	✓	✓
	Ga0480025_01 : Citrobacter freundii N18-04128	2	5	✓	✓	✓	✓	✓	✓	✓
	Ga0398811_01 : Citrobacter freundii R17	2	5	✓	✓	✓	✓	✓	✓	✓
	Ga0398903_01 : Citrobacter freundii R47	2	4	✓	✓	✓	✓	✓	✓
	Ga0398474_01 : Citrobacter freundii ERS2650695	2	4	✓	✓	✓	✓	✓	✓
	Ga0349478_01 : Citrobacter freundii FDAARGOS_550	2	4	✓	✓	✓	✓	✓	✓
	Ga0346629_01 : Citrobacter freundii UMH13	2	4	✓	✓	✓	✓	✓	✓
	Ga0346637_01 : Citrobacter freundii UMH15	2	4	✓	✓	✓	✓	✓	✓
	Ga0346570_01 : Citrobacter freundii UMH16	2	4	✓	✓	✓	✓	✓	✓
	Ga0265375_01 : Citrobacter freundii FDAARGOS_61	2	4	✓	✓	✓	✓	✓	✓
	Ga0265368_01 : Citrobacter freundii FDAARGOS_73	2	4	✓	✓	✓	✓	✓	✓
	Ga0264017_01 : Citrobacter freundii AR_0022	2	4	✓	✓	✓	✓	✓	✓
	Ga0263811_01 : Citrobacter freundii CRCB-101	2	4	✓	✓	✓	✓	✓	✓
	Ga0226211_01 : Citrobacter freundii 18-1	2	4	✓	✓	✓	✓	✓	✓
	Ga0173060_01 : Citrobacter freundii SL151	2	4	✓	✓	✓	✓	✓	✓
	Citrobacter freundii CFNIH2 : Ga0263662_11	2	4	✓	✓	✓	✓	✓	✓
	Citrobacter freundii CFNIH1 : CP007557	2	4	✓	✓	✓	✓	✓	✓
	Ga0173043_01 : Citrobacter freundii B38	2	3	✓	✓	✓	✓	✓
	Ga0349479_01 : Citrobacter freundii FDAARGOS_549	2	3	✓	✓	✓	✓	✓
	Ga0346697_01 : Citrobacter freundii HM38	2	3	✓	✓	✓	✓	✓
	Ga0346521_01 : Citrobacter freundii UMH14	2	3	✓	✓	✓	✓	✓
	Citrobacter freundii P10159 : Ga0113983_11	1	4	✓		✓	✓	✓	✓
	Citrobacter freundii BD : Ga0175023_11	1	4	✓		✓	✓	✓	✓
	Ga0263807_01 : Citrobacter freundii AR_0021	1	4	✓		✓	✓	✓	✓
	Ga0272035_01 : Citrobacter freundii AR_0023	1	4	✓		✓	✓	✓	✓
	Ga0302400_01 : Citrobacter freundii B9-C2	1	3	✓		✓	✓	✓
	Ga0346628_01 : Citrobacter freundii UMH19	0	4			✓	✓	✓	✓
		CNTs	NHSs	CfNupC	CfPsuT	CfNupG	CfXapB	CfYegT	Cf-Yeg-x	Cf-Yeg-1
