# Supplementary material for: Elucidation of the Gemcitabine Transporters of Escherichia coli K-12 and Gamma-Proteobacteria Linked to Gemcitabine-Related Chemoresistance
Source: Int J Mol Sci. 2024 Jun 27;25(13):7012. doi: 10.3390/ijms25137012 (PMC11241209; doi:10.3390/ijms25137012)
Supplement: Supplementary file 1 [file ijms-25-07012-s001.zip › Table S2.xlsx]

## Sheet: NupC-NupGs and CDDs
		Gemcitabine transporters and orthologs				Related sequences in the protein families
	Enterobacteriaceae	NupC	NupC2	NupG	CDD length (nt)	XapB	PsuT	KpvcCNT	YegT	Yeg-1	Yeg-x
	Escherichia coli (taxid:562)	✓		✓	885	✓	✓✓		✓
	Shigella dysenteriae (taxid:622)	✓		✓	885	✓	✓		✓
	Salmonella enterica (taxid:28901)	✓		✓	885	✓	✓		✓
	Citrobacter freundii (taxid:546)	✓		✓	885	✓	✓		✓	✓	✓
	Enterobacter cloacae (taxid:550)	✓	✓	✓	885				✓	✓
	Kosakonia oryzae (taxid:497725)	✓	✓	✓	885
	Leclercia adecarboxylata (taxid:83655)	✓	✓	✓	885					✓
	Lelliottia amnigena (taxid:61646)	✓	✓	✓	885	✓			✓	✓
	Shimwellia blattae (taxid:563)	✓			885	✓		✓
	Pluralibacter gergoviae (taxid:61647)	✓			885
	Scandinavium goeteborgense (taxid:1851514)	✓	✓	✓	885			✓	✓
	Klebsiella pneumoniae (taxid:573)	✓	✓	✓	885			✓		✓
	Raoultella ornithinolytica (taxid:54291)	✓	✓	✓	885				✓	✓
	Cronobacter sakazakii (taxid:28141)	✓	✓		885			✓
	Phytobacter ursingii (taxid:1972431)	✓	✓	✓	885		✓			✓
	Kluyvera georgiana (taxid:73098)	✓		✓	885			✓		✓
	Cedecea neteri (taxid:158822)	✓	✓		888	✓		✓	✓
	Jejubacter calystegiae (taxid:2579935)	✓			897			✓			✓
	Erwiniaceae
	Erwinia billingiae (taxid:182337)	✓	✓		885					✓
	Pantoea vagans (taxid:470934)	✓	✓		891					✓
	Kalamiella piersonii (taxid:2364647)	✓	✓		891					✓
	Mixta intestinalis (taxid:1615494)	✓			891						✓
	Tatumella citrea (taxid:53336)	✓	✓		894				✓
	Wigglesworthia glossinidia (taxid:51229)				NF
	Buchnera aphidicola (taxid:9)				NF
	Hafniaceae
	Hafnia alvei (taxid:569)	✓			885		✓✓	✓	✓
	Obesumbacterium proteus (taxid:82983)	✓			885		✓	✓	✓
	Edwardsiella tarda (taxid:636)	✓		✓✓	888			✓	✓
	Bruguierivoracaceae
	Sodalis praecaptivus (taxid:1239307)	✓			930
	Yersiniaceae
	Rahnella aquatilis (taxid:34038)	✓			885
	Gibbsiella quercinecans (taxid:929813)	✓	✓		885				✓
	Serratia fonticola (taxid:47917)	✓	✓		885	✓	✓	✓	✓	✓	✓
	Yersinia enterocolitica (taxid:630)	✓	✓		885	✓		✓
	Chania multitudinisentens (taxid:1639108)				885	✓
	Pectobacteriaceae
	Musicola paradisiaca (taxid:69223)	✓			885
	Dickeya zeae (taxid:204042)	✓			888					✓
	Lonsdalea britannica (taxid:1082704)	✓			888	✓		✓	✓
	Brenneria salicis ATCC 15712 (taxid:714314)	✓			891			✓		✓
	Pectobacterium atrosepticum (taxid:29471)	✓	✓		891			✓	✓	✓
	Morganellaceae
	Photorhabdus temperata (taxid:574560)	✓			885			✓
	Xenorhabdus nematophila (taxid:628)	✓			885		✓	✓
	Morganella morganii (taxid:582)				885	✓	✓	✓
	Proteus mirabilis (taxid:584)	✓			885	✓		✓			✓
	Providencia stuartii (taxid:588)	✓			888	✓✓		✓
	Arsenophonus nasoniae (taxid:638)				NF			✓
	Budviciaceae
	Leminorella richardii (taxid:158841)				NF	✓	✓		✓
	Limnobaculum parvum (taxid:2172103)				NF	✓			✓
	Pragia fontium (taxid:82985)				NF	✓			✓		✓
	Designations of the homologs are based on their phylogenetic distribution
	P. mirabilis or P. stuartii include some genomes with a 894-nt long CDD as well
	NF, not found (absent from any genomes of the species)
